# Supplementary material for: Magmatic karst reveals dynamics of crystallization and differentiation in basaltic magma chambers
Source: Sci Rep. 2021 Apr 1;11:7341. doi: 10.1038/s41598-021-86724-y (PMC8016925; doi:10.1038/s41598-021-86724-y)
Supplement: Supplementary file 4 — Supplementary Table 1. [file 41598_2021_86724_MOESM4_ESM.xlsx]

## Sheet: Figure 1b 2D
Supplementary Table 1: Geochemical data for the outcrop analyzed in Figure 1b
Coordinates
X	Y	Ti	Ti Error	V	V Error	Cr	Cr Error	Cr/V	Cr (callibrated concentration)	Cr analytical error
46	17	48245.7	558.09	5509.4	185.45	2999.96	87.11	0.544517	11048.2	409.818
49.5	17.5	76730.4	725.31	9163.2	243.27	4850.79	112.8	0.529377	10741.1	314.167
52.5	17.5	54455.9	635.56	6721.71	214.8	3475.46	99.92	0.51705	10490.9	376.122
55.5	17.5	64171.2	628.52	8202.2	213.86	4310.95	100.03	0.525585	10664.1	308.475
59	18	44742.1	529.37	5270.64	177.09	3428.51	88.87	0.650492	13198.5	464.737
63.5	17	59230.2	658.6	5902.2	212.84	4543.12	109.3	0.769733	15617.9	556.883
69.5	12.5	84644.6	710.68	7969.75	227.01	5585.91	111.27	0.700889	14221	405.075
73.5	11	74594.4	678.91	7877.81	221.99	5271.76	109.24	0.669191	13577.9	390.606
73.5	13	85309.1	831.68	9863.18	277.04	5695.2	131.31	0.57742	11715.9	352.47
77.5	10.5	90568.2	839.55	10735.3	281.08	6655.05	137.21	0.619924	12578.3	345.595
77.5	12.5	75674.5	729.22	9221.3	245.55	4091.96	107.37	0.443751	9003.71	279.583
80	11	57081.6	568.55	7013.56	191.89	3942.32	91.66	0.5621	11405	339.279
80.5	12	80775.8	747.63	9696.39	250.96	4440.11	110.55	0.457914	9291.07	276.899
83.5	12	84086.9	740.12	8381.66	239.15	3882.41	102.5	0.463203	9398.39	303.836
88	12.5	23576.5	316.52	2590.74	104.3	1175.77	46.48	0.453836	9208.32	437.676
90	12	73662.1	673.65	8149.08	222.45	3664.41	96.8	0.449672	9123.84	288.044
94	12	91769.8	825.89	9696.16	269.99	4445.31	115.81	0.458461	9302.17	294.843
97.5	12.5	64531.7	616.76	7642.04	206.47	3821.38	93.61	0.500047	10146	307.107
97.5	14	59833.3	594.54	7345.37	200.65	3407.27	89.67	0.463866	9411.85	296.7
101	14	89247.5	755.52	8254.41	240.52	5168.95	112.58	0.626205	12705.7	380.971
104	15	65437.6	605.02	7120.05	199.05	4866.38	99.55	0.683476	13867.7	394.872
106.8	15.5	92664.5	835.3	9967.19	274.13	7568.3	141.91	0.759321	15406.6	418.931
110	16	54294.4	539.54	5942.53	177.76	3902.58	87.8	0.65672	13324.9	411.577
113.5	15	74499.3	690.17	7828.21	225.48	5619.42	114.2	0.717842	14565	421.202
116.5	14.5	91935.1	849.46	10091.7	279.9	5815.35	131.1	0.576248	11692.1	345.679
118.5	13	84267.1	761.71	8366.52	245.99	4503.07	110.46	0.538225	10920.6	346.917
118.5	14.5	67625.6	634	7592.79	209.87	3988.52	95.66	0.525304	10658.4	323.517
122	12	90593.2	821.95	9585.42	268.8	4488.5	116.41	0.468263	9501.06	301.659
124.5	10.5	64459.7	609.95	6958.01	200.25	2838.34	82.96	0.407924	8276.78	282.624
129	10	44327.2	523.52	5021.3	173.6	1659.9	69.49	0.330572	6707.3	303.603
131.5	9.5	28920	370.68	2956.44	120.38	1120.13	49.96	0.378878	7687.43	390.896
134.5	9	51289.7	606.61	5036.2	195.45	1750.41	76.03	0.347566	7052.11	344.979
136	8	49906.4	588.97	5258.33	192.47	1675.71	75.09	0.318677	6465.96	312.393
137	7	28515.8	353.91	2643.34	112.75	984.47	45.69	0.372434	7556.69	401.926
140.5	6	56851.4	615.73	5511.04	197.84	1747.86	75.44	0.317156	6435.1	301.694
143	5	48461	558.23	5095.14	182.35	1719.05	72.52	0.33739	6845.65	316.5
46	21.5	69931.9	625.35	7380.05	204.41	1408.86	69.22	0.190901	3873.38	174.982
49.5	21.5	100044	881.06	10783.9	289	2146.92	97.42	0.199086	4039.46	171.273
52	21.5	60335.1	701.9	7339.38	235.98	1803.34	85.88	0.245707	4985.4	234.93
55	21.5	69599.9	636.73	7626.39	209.59	1619.78	72.34	0.212391	4309.42	182.763
59	21.5	47623.3	569.97	5872.18	192.33	1180.26	67.39	0.200992	4078.12	216.58
63	20	78190.5	709.05	8488.1	232.96	1873.14	80.94	0.220678	4477.56	185.975
66	18	59218	578.86	7489.47	196.17	1993.91	73.34	0.266228	5401.78	199.713
68	18	24624.8	311.76	3110.41	105.69	1035.58	42.45	0.33294	6755.35	299.73
110	20	83693.3	785.11	10190.5	264	3263.79	103.15	0.320278	6498.45	219.349
113	20	63804.2	613.37	7650.37	205.6	2475.32	80.65	0.323556	6564.94	229.316
122.5	14	65515.6	636.82	7208.77	209.82	3421.44	91.03	0.474622	9630.08	315.924
125.5	13.5	66552.9	621.05	6868.41	202.07	3592.25	90.15	0.52301	10611.9	340.769
127	13.5	73409	708.44	7836.36	232.09	3992.85	102.94	0.509529	10338.3	337.426
130	13	84361.1	802.66	9413.54	265.17	3922.71	110.53	0.416709	8455.03	280.261
133	12	69457.9	650.17	7545.37	213.69	3015.58	87.66	0.39966	8109.09	273.816
135	11	62263.2	599.2	6441.1	195	2327.46	76.95	0.361345	7331.69	273.768
137	10.5	47182.4	565.13	5440.78	188.17	1587.08	72.95	0.291701	5918.61	282.324
139	9.5	71738.7	703.81	8236.59	234	2495.91	90.04	0.303027	6148.42	233.3
141.25	8.8	58259	660.42	6259.76	216.72	1667.95	80.88	0.266456	5406.39	266.102
143.6	7.8	59612.4	666.7	5994.79	215.77	1698.64	80.14	0.283353	5749.23	283.584
46	25	62530.2	608.7	8681.23	210.91	1688.22	74.75	0.194468	3945.75	158.539
49	25	51092.2	583.01	5940.08	194.2	1174.97	66.57	0.197804	4013.44	211.945
51.5	24.5	55084.8	628.78	6229.79	208.41	1076.86	69.48	0.172857	3507.26	203.252
54.2	25	64096.6	683.42	6688.04	222.73	1126.97	72.06	0.168505	3418.97	196.627
60	25	53909	636.4	6841.16	215.96	1382.65	75.88	0.202108	4100.76	209.279
63.5	23	66143.6	649.26	8467.51	220.63	1666.05	76.81	0.196758	3992.22	169.102
66	21	66506.8	656.11	8906.69	224.96	2241.78	83.31	0.251696	5106.92	186.968
68	20	57878.7	577.38	7644.19	197.39	2836.26	81.61	0.371035	7528.29	241.21
103	22.5	77534.8	740.4	9457.21	249.07	3548.8	102.19	0.375248	7613.78	246.475
106.5	22	75274.6	737.9	9253.29	248.53	2970.58	97.27	0.32103	6513.69	228.084
110	22.5	65292.8	614.12	7543.8	204.27	2632.03	80.95	0.3489	7079.18	240.581
114	22	80516.6	776.18	9426.19	258.92	3293.8	103.23	0.349431	7089.95	245.108
117.5	21.5	80930.8	769.21	9485.65	256.75	3389.84	103.43	0.357365	7250.94	245.33
121	20.5	42189.7	506.25	5281.39	171.19	2133.37	72.35	0.403941	8195.96	321.202
124	19.2	82493.8	766.08	9403.48	254.15	3957.11	106.64	0.420813	8538.3	270.8
126	17.5	64645.1	628.53	7408.48	208.81	2951.27	86.47	0.398364	8082.8	273.341
129	17	78265.7	739.83	8663.12	244.01	3598.45	101.34	0.415376	8427.97	279.278
131	16	84765.9	786.44	9358.6	259.33	3711.23	106.63	0.396558	8046.17	267.037
133.8	14.5	70805.9	660.54	7524.58	216.14	3049.7	88.6	0.405298	8223.5	279.668
136	14	74335.1	708.1	8063.03	232.55	3025.03	92.74	0.375173	7612.26	266.63
138	13	74230.1	705.46	8869.85	236.73	3372.2	98.82	0.380187	7713.99	253.713
140	12	64176.7	598.43	7417.2	199.4	2542.84	80.11	0.34283	6956.02	238.612
142	11	60297.6	569.28	6367.17	186.13	1701.71	68.68	0.267263	5422.77	222.25
144.5	9.8	73485.4	666.26	8877.79	224.02	2208.91	82.4	0.248813	5048.42	185.169
45.5	28	94726.6	814.53	10136.8	266.92	1786.54	88.31	0.176244	3575.98	159.08
49	27	73583.6	694.75	9055.07	234.28	1660.32	79.91	0.183358	3720.33	161.579
51	27	38794.5	460.7	4740.63	155.19	1156.62	56.95	0.24398	4950.36	239.854
54	28	75806.9	693.2	8343.35	228.37	2256.52	83.83	0.270457	5487.58	208.121
60	28	69571.9	677.63	8413.96	227.58	2749.05	89.64	0.326725	6629.25	232.38
64	26.5	76729.5	741.8	9327.24	249.32	3251.41	99.89	0.348593	7072.95	238.699
66	25	83466	759.05	9453.13	251.47	2747.5	94.21	0.290644	5897.18	210.903
70	22	48771.5	583.76	6521.96	200.31	1793.25	76.58	0.274956	5578.85	241.585
73.5	23	73211.2	711.77	9873.3	244.6	3293.42	98.69	0.333568	6768.1	217.19
76.5	22.4	87196	833.85	11612	285.66	4211.98	117.51	0.362726	7359.72	226.469
79.5	22.5	59999.7	605.7	7685.92	205.85	2354.87	80.2	0.306388	6216.6	222.181
82.5	22.5	67743.8	678.83	9100.15	232.8	2909.77	92.05	0.31975	6487.72	217.794
86	22.5	61357.1	596.18	7888.73	202.85	2721.73	82.05	0.345015	7000.35	229.462
90	22.5	65174.9	624.53	8691.55	214.09	2728.68	84.59	0.313946	6369.97	207.717
93	22.5	57406.7	646.47	7116.05	218.22	2074.4	83.21	0.29151	5914.74	246.911
96	23	78919.2	740.58	9484.77	248.4	2928.63	95.91	0.308772	6264.98	216.78
99.5	23.5	52016.7	619.14	6538.47	209.6	2016.35	81.73	0.308383	6257.08	268.272
102.5	25	48922.7	570.41	6062.23	192.49	1992.21	76.13	0.328627	6667.83	275.462
106.5	25.5	78680.8	732.54	8965.09	243.11	2653.03	92.3	0.295929	6004.4	218.439
110	26	66268.3	665.09	7937.56	223	2088.87	82.99	0.263163	5339.57	213.03
114	25.5	64208.9	584.9	6394.73	188.99	1606.78	67.4	0.251266	5098.19	214.751
118	24.5	37222.9	484.54	4728.01	164.6	1183.99	62.66	0.25042	5081.03	264.057
122	22	61035.9	589.58	6811.65	194.87	1779.43	71.47	0.261233	5300.42	214.541
125	21.8	85952.4	777.73	9692.97	257.57	2089.82	89.88	0.215602	4374.56	178.772
128	21	78762.6	752.93	8984.37	250.02	2189.42	90.75	0.243692	4944.51	201.442
129.5	19.5	75355.2	713.48	7640.4	231.36	1832.46	81.43	0.239838	4866.32	214.368
132	19	69353.3	659.01	7580.78	216.89	1735.35	76.58	0.228914	4644.67	198.843
134	18	54181.2	617.05	5830.78	202.42	1584.25	74.63	0.271705	5512.89	267.163
137	17	61515.3	606.6	6748.64	199.7	1664.94	71.52	0.246707	5005.69	213.948
139	16	49906.4	588.97	5258.33	192.47	1675.71	75.09	0.318677	6465.96	312.393
141	14.5	74403.5	655.22	7788.36	213.83	2236.84	80.11	0.287203	5827.35	216.735
144	13.5	43048.4	544.66	5310.85	183.96	1359.95	69.26	0.25607	5195.66	263.289
145.5	12	76667.4	676.51	7835.48	219.68	2544.16	84.56	0.324697	6588.11	237.443
46	31	58612.2	613.47	5631.23	196.76	1298.47	68.22	0.230584	4678.54	242.46
48.5	30.5	59947.8	600.11	6900.93	199.55	2332.65	78.79	0.33802	6858.42	253.143
49.8	30.7	65109.2	654.99	7717.86	219.28	2506.97	86.85	0.324827	6590.74	244.54
54.5	31.5	79867.7	770.02	9052.62	255.28	2773	97.93	0.30632	6215.24	232.238
60	31.5	76385.1	724.91	8346.01	238.49	2372.15	88.51	0.284226	5766.94	223.622
64	31.5	83516.6	761.42	8590.15	247.54	2559.45	92.24	0.297952	6045.44	230.808
67	27	72451.5	685.52	8571.37	229.01	3153.33	92.19	0.367891	7464.51	245.34
70	27	50940.4	606.79	6336.7	204.84	2301.05	83.64	0.363131	7367.92	298.943
73.5	26	68033.4	681.6	9180.52	234.03	2956.18	92.93	0.322006	6533.5	218.203
76.5	25.7	46228.8	587.57	6442.07	203.1	2252.95	83.32	0.349725	7095.91	286.978
79.5	25.5	83496.6	829.78	11555.7	286.5	3705.53	114.23	0.320667	6506.32	212.151
82.5	25.5	55946.9	655.63	7311.67	223.62	2452.09	89.62	0.335367	6804.59	269.401
86	25.5	66100.3	647.84	8881.5	222.31	3098.47	90.56	0.348868	7078.53	225.212
90	25.5	71158.8	708.61	8979.45	239.9	3127.97	96.41	0.348348	7067.97	238.885
93.5	26.5	61326.1	700.03	7143.06	233.35	2071.46	88.36	0.289996	5884.02	261.944
96.5	26.5	81078.6	787.52	9744.45	264.1	2817.81	100.1	0.289171	5867.27	215.926
100	27	64571.9	662.79	8459.92	226.13	2134.78	83.73	0.25234	5119.99	198.351
106.5	29.5	48337.9	579.66	6325.26	198.12	1180.71	70.79	0.186666	3787.45	204.036
110	29.5	44839.6	546.27	5645.95	185.22	1233.52	68.19	0.218479	4432.93	230.815
114	29.5	58965.9	603.16	5788.64	194.56	1199.6	67.07	0.207233	4204.77	222.685
118	29	57885.9	616.14	6624.54	204.7	1305.14	70.92	0.197016	3997.45	201.016
122	25.8	62009.5	707.29	6772.13	232.72	1544.64	82.02	0.228088	4627.9	239.65
128	25	78468	738.25	8073.73	240.08	1611.21	81.17	0.199562	4049.11	191.142
129	23.5	77904.6	731.71	7889.42	237.24	1564.95	80.1	0.198361	4024.74	192.761
131	22.5	66693.1	613.73	6429.98	197.1	1355.08	66.76	0.210744	4276	201.553
133	22	69012.9	670.31	7847.09	222.35	1439.74	75.15	0.183474	3722.7	176.395
135	21	76718.3	734.59	8214.86	240.71	1469.52	79.82	0.178886	3629.59	178.753
137.5	20	73262.1	674.75	7585.83	219.72	1465.82	74.2	0.193231	3920.66	183.709
140	19	82448.3	756.84	8651.79	247.11	1730.61	84.49	0.200029	4058.59	184.833
142.2	18	65125.3	618.77	7037.8	203.2	1347.96	69.15	0.191531	3886.17	183.42
148	15	91596.8	812.39	9783.49	266.24	2161.53	93.62	0.220936	4482.8	185.802
45.5	34.5	62624.5	612.98	7273.18	204.37	2319.45	80.36	0.318905	6470.57	238.824
54	35	75827.2	732.94	8637.26	243.3	2149.99	88.73	0.24892	5050.59	206.314
59	35	84994.7	790.97	9031.54	258.91	2330.17	94.2	0.258004	5234.89	212.889
65	34	77722.8	743.01	8678.25	245.66	2249.85	90.21	0.259252	5260.21	211.704
69	33	71175.8	672.66	7579.27	220.33	2330.71	84.34	0.307511	6239.4	239.748
71	32	70192.9	672.18	7730.24	221.68	2285.8	84.42	0.295696	5999.67	231.689
74	28.5	94649.4	840.68	11088.9	280.57	3734.7	110.89	0.336796	6833.6	220.429
77.5	28	92261.1	860.25	11625	291.5	3643.31	114.23	0.313404	6358.97	210.422
89.5	30	63564.4	620.11	7197.22	205.68	2199.31	79.58	0.305578	6200.17	236.314
94	30	53348.5	625.35	6098.24	207.84	1596.66	77.39	0.261823	5312.39	259.569
97.5	30.5	43357.8	528.49	5205.13	177.83	1212.25	67.31	0.232895	4725.44	250.874
101	30.5	42765.6	507.82	4731.47	167.88	1093.98	62.25	0.231214	4691.32	256.896
106.5	32	49059.8	570.9	6359.08	195.18	1086.46	69.14	0.170852	3466.58	192.873
114	32.5	48546.5	557.2	6343.59	190.76	834.67	64.21	0.131577	2669.7	168.376
118	31	68165.9	635.57	7266.04	208.2	1128.56	68.05	0.15532	3151.44	164.993
123	29	86536.3	820.36	9737.64	271.79	1592.41	90.41	0.163531	3318.05	165.261
127.5	28	54542.1	607.07	5730.11	198.31	935.46	65.37	0.163253	3312.41	204.968
130	26.5	78970.2	734.76	8569.02	241.55	1358	79.03	0.158478	3215.52	163.411
132	26	57668.7	650.21	5948.97	211.61	943.35	69.43	0.158574	3217.46	208.22
134	25	74864.5	683.45	7763	222.63	1237.82	72.68	0.159451	3235.27	166.42
136.5	23.5	62369.8	584.71	6564.88	191.06	1221.64	64.7	0.186087	3775.71	182.456
138.5	22	75073.2	713.23	7935.67	233.2	1363.91	77.11	0.171871	3487.26	176.49
141	21.5	62369.1	575.62	6732.56	189.06	1158.76	62.93	0.172113	3492.17	169.244
146	19	57991.8	605.2	8086.94	210.11	1165.3	70.95	0.144097	2923.72	149.073
149	18	68076.8	678.18	8269.94	228.36	1295.76	76.64	0.156683	3179.1	162.166
48	41	67174.1	634.25	7167.81	207.81	1940.71	76.89	0.270754	5493.59	221.925
50.2	41	67333.3	621.84	6910.38	202.16	1762.8	73.26	0.255095	5175.87	215.859
52	40.5	69878.8	657.71	7676.77	216.91	1775.99	78.17	0.231346	4694.01	199.585
54.5	40.5	71903.5	675.76	8208.3	224.56	1701.18	78.9	0.207251	4205.13	182.259
60	38	57697.1	644.64	6086.5	210.75	1499.75	76.19	0.246406	4999.58	252.937
65	37	45780	540.86	4837.21	176.81	1047.89	61.97	0.216631	4395.44	249.584
69.5	35	64043	611.76	7142.24	202.16	1774.66	73.34	0.248474	5041.53	206.544
72.5	34	47569.2	583.19	5282.47	192.52	1494.58	71.97	0.282932	5740.69	288.157
74.5	33	65333.2	613.98	6828.72	200.32	2170.24	76.85	0.317811	6448.38	245.906
77.5	33	76461.4	709.42	8135.68	232.33	2492.17	88.78	0.306326	6215.35	234.762
80.5	32.5	65407.3	627.46	7029.24	205.83	2117.3	77.93	0.301213	6111.62	237.883
83	33	68564.7	641.46	7427.11	210.8	2280.54	80.78	0.307056	6230.17	233.899
87	33	79724.9	736.87	8457.09	241.09	2443.27	90.14	0.288902	5861.82	225.606
90	33	48746.7	566.71	4928.39	183.66	1350.92	67.93	0.27411	5561.69	289.156
94	33	85096.6	770.51	9371.34	253.99	2009.74	88.51	0.214456	4351.31	181.913
101	35	53434	592.8	6610.98	200.36	1221.67	70.4	0.184794	3749.47	194.386
103.5	35	47539.9	540.26	6119.37	184.09	982.22	63.3	0.16051	3256.75	181.464
106.5	35	59522.1	640.51	7522.76	217.33	1049.18	71.97	0.139467	2829.79	162.407
114	35.3	62026.1	650.38	7739.44	220.18	850.08	70	0.109837	2228.6	145.298
118	34	77810.2	732.11	8817.74	242.77	1144.72	76.92	0.12982	2634.05	146.69
123	33	82615.4	774.45	9447.08	257.35	1150.94	80.73	0.12183	2471.94	141.48
128	30	80380.3	764.71	8697.75	251.26	1088.23	78.75	0.125116	2538.61	151.325
133	29	72307.8	687.06	7758.37	225.33	1000.21	70.81	0.12892	2615.79	153.772
135	27	55636.7	628.35	5840.94	205.19	852.96	65.85	0.146031	2962.97	197.213
137.5	26.5	61086.9	595.2	6870.81	197.03	902.05	62.69	0.131287	2663.82	153.926
139.5	25.5	47664.9	560.53	5433.48	186.12	687.5	59.11	0.12653	2567.3	182.731
142	24	64711.3	610.79	7275.42	202.25	880.43	63.31	0.121014	2455.38	143.968
144.7	23	56032.1	602.99	7317.87	206.18	884.69	67	0.120894	2452.95	149.942
147	22.5	66788.3	635.81	7268.12	209.26	1004.6	67.57	0.13822	2804.49	158.571
150	22	67464.1	646.91	7553.26	214.09	964.68	67.97	0.127717	2591.38	150.648
48	45	49780.1	575.62	5391.31	189.13	1212.92	67.76	0.224977	4564.78	245.973
51.8	44	62157.1	667.8	6128.67	215.33	1291.18	73.49	0.210679	4274.67	233.155
52.8	44	51004.1	605.72	6022.97	202.73	1236.18	71.63	0.205244	4164.41	225.691
55	43	69289.6	658.45	7537.44	216.62	1581.43	75.64	0.20981	4257.04	191.868
60	43	54833.3	551.31	6297.94	183.48	1248.89	64.13	0.198301	4023.53	190.69
65.5	42	62385.9	643.6	6421.27	209.32	1223.54	70.84	0.190545	3866.16	206.764
70	39	78235.4	681.89	6716.8	214.15	1526.89	72.34	0.227324	4612.4	215.889
73.5	37.5	60729.6	584.04	6568.24	191.87	1537.02	68.42	0.234008	4748.02	206.152
76	36	71216	670.89	7540.78	219.44	1936.36	79.55	0.256785	5210.17	215.32
78.2	35.5	27405.5	355.12	2862.59	115.79	803.99	44.45	0.280861	5698.67	325.055
81	35	87685.7	824.85	9122.28	268.87	2448.79	98.09	0.268441	5446.66	223.087
83.5	36	61130.9	593.67	6476.98	194.17	1812.87	72.56	0.279894	5679.06	234.31
87	36	75261.1	699.26	7850.24	228.01	1729.65	79.29	0.220331	4470.51	197.123
90.5	35	79355.2	724.09	7845.5	233.63	1522.61	78.18	0.194074	3937.77	188.239
94	36	92748.6	783.99	9246.32	253.2	1630.68	82.47	0.17636	3578.34	163.974
98	37	53704.7	589.96	6785.01	200.16	1098.21	68.2	0.161858	3284.1	177.215
146	5	48442.2	540.27	4953.62	175.47	1645.22	68.76	0.332125	6738.81	308.412
146.5	6.5	58756.1	668.36	6667.76	221.77	1741.16	82.46	0.261131	5298.35	252.607
148	8.5	75621.7	689.96	8180.81	226.67	2118.46	83.1	0.258955	5254.19	206.791
148.5	10.8	81867.3	722.92	9531.13	241.02	3166.59	95.03	0.332237	6741.08	218.644
150	14	77742.6	711.8	8570.87	234.82	2021.44	84.49	0.23585	4785.4	194.639
152	17.5	73338.5	648.41	7128.15	208.45	1161.57	67.51	0.162955	3306.36	170.115
153.5	21	73296.9	694.85	8120.12	229.39	995.15	71.83	0.122554	2486.61	146.924
42.5	15	68597.7	655.15	8133.79	219.39	3495.8	94.72	0.429787	8720.39	277.03
42.5	17.5	64013.1	640.33	8101.69	217.29	1755.37	77.91	0.216667	4396.18	183.892
42.2	21	90928.1	829.18	10323.7	275.13	2009.68	94.53	0.194666	3949.78	170.952
42	24	59923.6	592.15	7502.42	200.58	1482.53	70.33	0.197607	4009.44	174.696
41.7	27.5	59629.7	564.7	7097.53	189.26	1267.89	64.36	0.178638	3624.57	164.84
41.5	31	62749.6	600.63	7611.48	202.18	1557.99	71.47	0.204689	4153.15	176.684
41.8	34	65092.5	635.54	7501.22	211.63	2572.13	85.15	0.342895	6957.34	250.976
40	11.5	13889.8	238.37	1732.08	80.55	1001.3	40.82	0.578091	11729.5	613.776
39.5	14	91232	826.3	9720.47	270.57	3182.05	105.06	0.327356	6642.04	237.689
39.5	17	88610.1	753.04	8663.41	242.35	1968.21	83.94	0.227187	4609.61	191.47
39	20	93382.3	868.03	10944.1	289.92	2241.22	101.18	0.204788	4155.14	174.805
39	24	78077.4	725.18	8797.67	240.16	1806.23	83.07	0.205308	4165.69	179.441
39	27.5	102220	816.32	9117.76	257.92	1886.61	85.56	0.206916	4198.32	181.895
39	30.8	58723.1	590.03	7109.67	198.44	1241.27	67.4	0.174589	3542.41	171.276
39	34	63219.7	638.14	7591.98	214.25	2004.78	80.22	0.264066	5357.89	215.084
36.6	11.7	27818.6	347.93	2552.18	110.67	1636.16	53.01	0.641083	13007.6	588.947
36.3	14.7	46438.3	529.61	4673.5	171.47	1684.34	68.43	0.360402	7312.56	335.548
36	17.2	65694.3	628.11	7837.06	210.52	2076.74	78.57	0.26499	5376.64	204.355
36	20.5	77634.6	736.36	9454.6	247.85	2093.35	88.57	0.221411	4492.42	180.735
35.8	25	48275.1	572.11	5970.52	193.44	1248.41	69.16	0.209096	4242.55	220.085
36	29	76588.1	718.3	8860.08	239.31	1611.51	81.44	0.181884	3690.43	168.154
36.5	35	58325.5	586.95	7239.09	198.4	2091	76.56	0.288848	5860.74	220.556
33	14	20924.9	318.14	2347.93	105.15	1210.86	48.49	0.515714	10463.8	531.27
33	20.3	61746.7	631.25	7486.36	212	2169.2	80.55	0.289754	5879.1	226.404
33	24	56826.2	652.08	6054.67	213.51	1521.39	76.69	0.251275	5098.38	258.843
32.5	27.5	60490.8	687.41	6688.41	226.68	1415.06	78.24	0.211569	4292.73	226.55
33	31	64132.2	619.8	7725.06	207.92	1238.19	68.52	0.160282	3252.13	157.162
33	35	77614.2	711.59	8417.23	233.75	1914.53	81.79	0.227454	4615.04	191.301
30	20	12512.5	177.24	1334.86	58.01	799.25	27.87	0.598752	12148.7	568.745
29.9	24	57050.3	593.98	6968.33	199.82	2046.07	76.57	0.293624	5957.63	231.78
30	26.5	64975.9	632.05	6848.02	206.43	1542.21	71.37	0.225205	4569.41	205.849
30	30	62064.4	649.54	7741.75	219.51	1502.61	76.41	0.194092	3938.12	183.532
29.5	33.5	78987.2	749.91	9216.94	249.96	1729.36	84.71	0.187628	3806.98	170.255
30	36	98938.8	855.8	10085.3	277.57	2611.93	98.08	0.258983	5254.77	201.025
26.5	26.5	54531.7	644.75	6271.67	214.46	1659.66	79.72	0.264628	5369.3	261.354
26.5	29	90838.7	788.55	8915.71	253.97	2074.21	88.6	0.232647	4720.4	197.783
26.7	31.8	76791.8	721.44	9143.16	241.92	1688.31	83.4	0.184653	3746.61	166.901
26.5	34.5	70540.9	686.63	8778.06	232.31	1485.55	78.82	0.169234	3433.77	160.356
26.5	37	53309.8	558.3	6867.61	190.33	1295.02	67.09	0.188569	3826.07	178.901
23.5	25.5	43239.6	512.78	4908.91	170.18	1637.32	67.88	0.33354	6767.54	305.113
23.5	30	70646.4	663.95	8311.06	221.94	1812.44	78.86	0.218076	4424.76	182.494
23.5	32	63385.9	643.26	7782.41	217.16	1492.68	76.32	0.191802	3891.66	180.889
24	34.5	103702	843.04	9181.75	266.09	1862.97	87.51	0.202899	4116.83	184.102
20	26.5	54924.7	544.63	6646.9	183.18	2388.44	75.17	0.359331	7290.83	253.029
21	29.8	69088.6	680.76	8580.31	230.21	2075.2	84.96	0.241856	4907.26	195.375
20.8	32	48234.5	569.03	5749.08	190.8	1224.93	67.88	0.213065	4323.1	226.506
21	34.5	70614	658.75	7950.18	218.24	1516.61	74.82	0.190764	3870.61	174.71
17	27	75051.1	704.18	8410.07	232.99	3900.26	101.61	0.463761	9409.7	297.426
17	30	33627.7	396.63	3672.26	130.59	1119.8	50.57	0.304935	6187.13	296.058
17	32.5	55223.9	642.36	6105.68	211.98	1447.46	76.19	0.237068	4810.11	248.867
17.2	35	77907.7	726.13	8183.24	237.14	1729.61	81.95	0.21136	4288.5	192.803
13.7	27	50433.2	562.23	4983.01	181.4	2474.06	78.97	0.496499	10074	408.364
13.5	30.5	71390.8	625.04	6383.78	197.81	2636.97	79.38	0.413073	8381.26	302.078
13.5	33	67920.6	691.99	8371.4	233.59	2181.75	87.82	0.260619	5287.97	211.961
13.7	36.5	65799.4	667.54	7908.23	224.16	1633.6	79.31	0.20657	4191.3	189.63
10	29.5	52692.8	610.23	5964.27	202.37	2502.74	86.02	0.419622	8514.13	344.139
10	33.5	74899.2	656.45	7333.39	211.36	2031.32	77.27	0.276996	5620.25	221.21
7	31	49334.1	590.51	5678.36	196.45	2652.37	86.66	0.467101	9477.49	377.55
6	34	63961.9	622.09	7463.17	207.65	2440.16	82.33	0.32696	6634.02	240.174
6	38	61071.8	649.25	5796.03	207.77	1287.89	71.51	0.222202	4508.48	244.271
6	42	64411.8	642.06	8082.52	217.58	1450.24	74.92	0.179429	3640.62	168.08
6	45	84251.4	748.78	8533.59	242.68	1571.63	80.29	0.18417	3736.81	174.868
6	48	60011	574.19	7226.69	192.79	1287.61	65.39	0.178174	3615.16	164.487
12.5	40	60011	574.19	7226.69	192.79	1287.61	65.39	0.178174	3615.16	164.487
14	39.5	51426.7	606.39	6023.64	202.41	1439.39	73.56	0.238957	4848.43	242.965
17	39	77384.6	727.48	8792.39	241.45	1792.71	84.12	0.203893	4137	180.899
19.5	39.5	74209.2	728.62	9698.11	249.09	1792.78	86.66	0.184859	3750.78	162.916
23	40	78435.8	714.96	9480.12	240.34	1998.37	84.72	0.210796	4277.05	169.965
26.5	39.5	80508.7	723.39	9444.91	241.55	2519.74	89.61	0.266783	5413.02	194.168
30	40	89292.3	776.91	9037.53	251.79	3020.69	97.71	0.334238	6781.7	240.124
33	40.5	55991.5	626.91	7018.65	212.44	2281.04	84.91	0.324997	6594.19	262.385
36	40.5	58078.8	586.05	7090.55	197.59	1941.3	75.61	0.273787	5555.14	218.282
38.5	40.5	35357.6	439.6	4344.1	148.27	1224.22	56.83	0.281812	5717.97	272.634
41.5	40.8	50172	545.7	6016.39	183.2	1643.56	70.03	0.27318	5542.83	238.787
12	42.5	68671.8	675.27	8509.04	228.29	1626.33	79.71	0.19113	3878.02	172.784
14	42	35416.5	511.18	5570.67	181.74	1020.18	65.8	0.183134	3715.79	213.282
17	42.5	72927.8	676.16	8305.12	224.45	1803.05	78.91	0.217101	4404.98	183.228
20	43	71113.1	659.44	8493.49	221.2	2195.54	82.28	0.258497	5244.9	195.56
22.5	42	75396.4	729.45	9935.37	249.96	2878.07	97.68	0.289679	5877.59	203.711
26.5	43	42972	529.3	5352.16	179.18	1771.65	72.42	0.331016	6716.31	295.397
30	43	54706.6	550.32	6858.05	186.63	1890.96	71.89	0.275729	5594.53	214.475
33.5	43.5	54706	673.66	7317.39	231.23	1871.89	87.15	0.255814	5190.46	239.495
36.5	43.5	52789.8	603.01	7338.24	209.11	1784.08	79.89	0.243121	4932.92	212.713
40	43.5	60970.2	609.23	7169.29	203.6	1827.74	75.28	0.25494	5172.74	211.803
47	44	11656	303.17	2298.36	114.07	402.03	47.96	0.17492	3549.13	360.663
44.5	44.5	67077.6	665.68	8121.17	223.89	1746.71	80.06	0.215081	4364	188.329
17	46	63617	596.05	7670.85	200.37	2360.25	78.51	0.307691	6243.05	217.641
20	47	54541.2	561.21	7530.49	194.12	2205.77	76.62	0.292912	5943.18	211.054
23	46	48198.8	566.75	6100.99	192.26	1792.68	74.34	0.293834	5961.9	256.85
26.5	46.5	81305.7	725.55	8081.17	234.33	2426.62	87.3	0.300281	6092.7	233.076
29.5	47	77358.7	735.27	9002.13	245.14	2412.15	91.33	0.267953	5436.77	207.992
33	47	43236.9	520.43	5679.63	178.43	1411.08	68.97	0.248446	5040.96	238.908
39	47.5	53785.7	607.89	7112.56	208.3	1391.05	73.85	0.195577	3968.25	192.523
44.5	48	44361.2	501.04	5625.42	170.33	1073.31	60.91	0.190796	3871.26	198.629
48.2	48.8	60186.4	575.5	6732.98	190.43	1416.61	66.81	0.210399	4268.99	189.492
51	48	61457.2	591.5	6813.23	195.37	1291.54	66.95	0.189564	3846.24	182.268
53	47.5	62279.3	669.29	6065.15	215.29	1222	72.78	0.201479	4088.01	230.333
55.5	47	45632.8	533.14	4878.83	174.81	903.01	59.42	0.185087	3755.42	226.315
60	46	83207.3	786.76	9146.93	259.36	1800.99	89.2	0.196896	3995.01	183.075
65.5	45	64555.6	628.21	7193.79	207.74	1293.62	70.55	0.179825	3648.64	179.174
71	43	63902.3	583.18	6269.22	187.85	1208.95	63.26	0.192839	3912.7	189.764
74	41.5	83033.5	776.33	8909.29	254.62	1742.68	86.91	0.195603	3968.78	183.241
76.5	41.5	73411.1	684.08	7950.41	224.83	1536.59	76.87	0.193272	3921.48	180.666
77.5	41	74000.8	679.9	7675.82	221.46	1647.88	76.78	0.214685	4355.95	193.465
81	40	59120.3	593.69	6406.59	195.11	1312.24	67.43	0.204827	4155.93	200.559
83.5	38	60807.8	589.96	6478.13	193.22	1263.46	66.37	0.195035	3957.25	192.053
87	39.5	58593.7	664.87	6273.37	217.98	1239.74	75.15	0.197619	4009.7	226.482
90.5	37.5	47859.2	544.55	5238.61	179.4	838.55	59.42	0.160071	3247.84	202.084
94	40	61495.1	607.72	6659.41	199.7	1138.86	66.74	0.171015	3469.9	181.176
98	40	58666.3	597.84	6871.87	199.65	1071.71	66.38	0.155956	3164.35	169.538
101	40	68360.5	669.14	7729.75	221.83	1053	71.27	0.136227	2764.04	156.804
103.5	40	42031.5	520.95	4942.59	174.12	694.87	56.92	0.140588	2852.54	198.016
106	38	59164	580.97	6614.46	192.31	1084.21	64.54	0.163915	3325.84	173.513
110	39	44156.6	566.24	5392.33	190.85	672.44	61.81	0.124703	2530.22	190.921
114	38.5	36676.5	538.41	3851.86	176.46	369.98	57.31	0.0960523	1948.9	234.371
118.5	38	27919.6	416.8	3696.93	143.37	433.1	50.84	0.117151	2377	220.786
15	49	65421.2	650.15	8148.63	219.94	2437.38	86.12	0.299115	6069.05	222.247
17	50	96524.6	843.15	10316.1	276.27	3204.41	105.78	0.310621	6302.5	221.368
23	50.5	72983.9	683.26	8064.7	225.48	2394.84	86.1	0.296953	6025.18	226.484
26.5	51	60389.4	639.44	7878.79	218.81	1908.92	82.52	0.242286	4915.98	205.249
29.7	50	70481.7	678.07	8477.89	227.74	2147.01	84.47	0.253248	5138.41	199.86
33	51.5	45119.2	520.56	5473.69	175.43	1309.29	66.09	0.239197	4853.31	236.57
36	51.5	82226.7	753.29	9439.77	250.54	1990.12	87.88	0.210823	4277.6	177.612
38.5	51.5	70296.5	692.54	8717.36	234.1	1752.12	82.54	0.200992	4078.13	177.204
41.2	51.8	72908.9	710.28	9179.58	240.97	1741.53	84.13	0.189718	3849.37	168.507
45	51.5	60628.3	593.9	7640.17	201.56	1274.94	68.63	0.166873	3385.86	159.475
49	53	76621.6	715.58	8174.8	234.46	1695.31	81.34	0.207382	4207.79	189.862
52.5	52.5	72251.7	654.7	7225.97	211.71	1478.35	72.58	0.204588	4151.1	191.662
54	51	67726	646.73	7470.36	213.36	1430.18	73.15	0.191447	3884.47	182.22
56	50.5	65313	603.37	6651.64	195.84	1222.81	65.54	0.183836	3730.03	182.455
60	50	59271.9	568.51	6322.64	186.29	1139.21	62.74	0.180179	3655.84	182.054
66.5	48	61854.2	612.9	6790.3	201.99	1161.57	67.56	0.171063	3470.87	179.79
70.5	46	82926.6	754.2	8581.28	245.57	1550.49	81.74	0.180683	3666.05	175.495
74	45.5	47746.6	550.27	5049.3	179.9	847.52	60.17	0.167849	3405.66	215.272
77	45	84352.1	779.75	8956.85	255.25	1494.33	84.43	0.166837	3385.11	169.322
79	44	73098.7	794.28	7300.21	256.76	1226.88	83.74	0.168061	3409.96	208.98
81.5	43	50601.8	598.97	5666.75	198.13	1000.62	66.98	0.176577	3582.76	216.288
84	43	83020.4	948.32	8760.75	310.01	1477.74	102.55	0.168677	3422.46	212.545
87	42.5	66777.6	641.98	6955.29	209.32	1139.86	68.77	0.163884	3325.2	177.241
90	43	66056.6	627.41	7102.88	205.89	1053.44	66.56	0.148312	3009.24	163.305
94	44	80459.5	727.42	8721.14	239.13	1151.12	75.79	0.131992	2678.12	146.816
98	44	75206.5	684.08	7855.02	223.21	1102.23	71.36	0.140322	2847.13	156.071
101.5	43	74907.7	692.79	7656.38	225.07	1020.52	70.88	0.13329	2704.46	157.469
103.5	43	46856.2	551.92	5139.82	181.87	596.45	56.83	0.116045	2354.55	182.343
106.5	42	50068.7	555.65	5270.64	181.54	658.98	56.58	0.125028	2536.83	180.704
109.5	42	62412.1	576.45	6702.06	189.11	1038.66	61.69	0.154976	3144.47	162.073
114	42	74277.3	695.75	7520.38	225.56	1112.88	71.78	0.147982	3002.55	167.22
118.5	41.5	61371.1	602.79	6960.57	199.99	687.86	61.17	0.0988224	2005.11	138.868
17	53.5	87591.7	796.08	9842.73	263.62	2881.27	100.37	0.292731	5939.51	214.995
20	54	48941.7	520.75	6559.85	179.1	1602.57	67.34	0.2443	4956.84	201.966
23.3	54.5	63964.4	643.49	8360.89	220.16	1930.29	81.49	0.230871	4684.38	188.545
26.5	54.6	41286.4	547.44	5318.62	186.79	1223.23	69.85	0.22999	4666.5	254.996
29.8	55	47784.9	534.74	6146.31	182.22	1457.93	68.17	0.237204	4812.87	216.657
