# Supplementary material for: Magmatic karst reveals dynamics of crystallization and differentiation in basaltic magma chambers
Source: Sci Rep. 2021 Apr 1;11:7341. doi: 10.1038/s41598-021-86724-y (PMC8016925; doi:10.1038/s41598-021-86724-y)
Supplement: Supplementary file 5 — Supplementary Table 2. [file 41598_2021_86724_MOESM5_ESM.xlsx]

## Sheet: Figure 3d and e
Supplementary Table 2: Geochemical data for drillcore analyzed shown in Figure 3d
Height above base (cm)	Ti	Ti Error	V	V Error	Cr	Cr Error	Cr/V	Cr/V*20290	Callibrated Cr error
0	123726	915.99	11595.2	291.94	5072	119.29	0.437422	8875.28	443.362
2	100435	882.13	11038.4	290.68	4373.56	119.99	0.396213	8039.16	443.947
4	96193.7	881.34	11184	293.81	3549.45	114.53	0.31737	6439.43	387.119
6	90954.3	841.91	10960.1	282.84	2778.7	104.63	0.253528	5144.09	335.094
8	96882.2	890.07	11847.6	299.91	2466.03	105.6	0.208145	4223.27	295.229
10	94405.8	879.13	11825.9	297.53	2231.78	102.37	0.18872	3829.13	278.997
12	86567.6	822.44	11100.1	279.88	2004.06	96.12	0.180544	3663.23	274.997
14	99025.6	929.29	12407	314.57	2690.26	111.76	0.216835	4399.58	301.974
16	95459.3	892.31	12017.9	302.53	2830.9	110.31	0.235556	4779.43	314.467
18	96711.9	902.2	12150	305.58	3476.92	116.8	0.286167	5806.34	349.885
20	88727.2	830.75	10975.3	280.55	3617.34	111.86	0.32959	6687.39	387.648
24	96991.4	888.08	10507.7	291.81	3412.77	113.17	0.324788	6589.94	413.007
26	115410	921.18	9671.17	287.77	3348.96	107.45	0.346283	7026.08	447.818
28	112566	950.91	10453	302.94	3503.36	114.92	0.335155	6800.28	432.689
30	111511	949.48	10482.6	303.26	3423.81	114.26	0.326618	6627.08	425.181
32	94675.9	866.62	10446.3	285.87	2915.65	106.92	0.279109	5663.13	372.852
48	86984.7	773.6	9082.57	252.31	1756.09	85.32	0.193347	3923.02	308.14
68	82208.4	770.01	9049.41	253.84	1064.07	78.95	0.117584	2385.79	250.979
88	94671.3	858.68	10128.4	281.43	743.18	81	0.0733761	1488.8	209.454
108	91735	844.88	9787.7	276.8	391.77	75.88	0.0400268	812.143	185.514
