# Supplementary material for: Magmatic karst reveals dynamics of crystallization and differentiation in basaltic magma chambers
Source: Sci Rep. 2021 Apr 1;11:7341. doi: 10.1038/s41598-021-86724-y (PMC8016925; doi:10.1038/s41598-021-86724-y)
Supplement: Supplementary file 6 — Supplementary Table 3. [file 41598_2021_86724_MOESM6_ESM.xlsx]

## Sheet: Figure 3d and e
Supplementary Table 3: Geochemical data for drillcore analyzed shown in Figure 3e
Height above base (cm)	Ti	Ti Error	V	V Error	Cr	Cr Error	Cr/V	Cr/V*20290	Callibrated Cr error
0	79849	676.1	7281.25	214.51	4463.23	98.85	0.612976	12437.3	661.35
2	106520	930.08	12646.4	311.28	6644.99	142.38	0.525444	10661.3	503.239
4	89851.8	874.77	13193.5	306.8	5946.97	139.13	0.450748	9145.68	436.793
6	91664.1	866.94	12878.3	300.93	4049.85	120.52	0.314471	6380.62	347.09
8	94274.6	872.98	12817.3	301.1	3804.65	118.44	0.296836	6022.81	336.891
10	84021.2	806.28	12235.4	282.14	3493.1	110.54	0.285492	5792.63	324.363
12	91148.5	839.52	12716.5	291.15	4346.03	119.68	0.341764	6934.39	357.919
14	91944.1	838.68	11444.2	283.7	3427.06	110.2	0.299458	6076.01	354.798
18	70855.8	684.24	8773.95	231.33	2534.61	89.64	0.288879	5861.36	371.631
11	89269.1	833.84	12653.3	290.15	4101.48	117.6	0.324144	6576.88	347.355
20	96621.9	866.88	11462.9	290.26	3090.81	108.66	0.269635	5470.9	339.462
22	91585.1	836.96	11326	282.67	2853.16	104.52	0.251913	5111.32	322.868
24	92195.5	857.8	11010.3	287.63	2994.69	108.14	0.27199	5518.67	352.663
26	89942.8	836.11	10323.8	278.09	2499.83	101.09	0.242142	4913.06	340.183
28	85006.5	774.89	9419.77	255.82	2302.47	92.55	0.24443	4959.48	343.364
30	89701.8	829.51	10804	278.53	2242.32	97.58	0.207545	4211.1	299.541
32	94467.4	823.75	9710.14	267.77	1944.23	90.75	0.200227	4062.6	310.215
34	86014.9	790.14	9789.86	262.33	1879.23	89.93	0.191957	3894.8	298.756
38	91797	837.98	10096.3	276.2	1818.92	92.72	0.180157	3655.39	294.387
40	90387.7	842.58	10234.9	279.32	1880.18	94.48	0.183702	3727.32	297.131
42	73706.9	705.75	8309.63	233.85	1496.99	79.55	0.180151	3655.27	305.711
44	72150.8	677.8	7602.7	221.44	1320.34	73.6	0.173667	3523.71	308.028
46	84784	795.29	9277.7	261.87	1695.6	88.39	0.182761	3708.22	306.628
48	111735	937.65	10519	299.48	1585.29	94.02	0.150707	3057.85	276.278
50	95058.8	867.69	11067.7	289.42	1357.16	90.89	0.122623	2488.03	237.908
52	104966	896.88	10527.8	290.08	1453.08	90.33	0.138024	2800.5	258.376
54	96186.6	859.11	10282.4	281.54	1345.86	88.41	0.130889	2655.74	254.131
15	76098.2	721.97	9162.49	242.55	2824.97	94.88	0.308319	6255.79	385.928
17	91781.2	833.71	10748.9	278.33	3311.65	107.59	0.308093	6251.2	374.661
56	94342	877.03	10336.6	288.8	1438.26	91.88	0.139142	2823.19	266.683
58	79979.4	730.5	8304.01	237.93	997.89	73.24	0.12017	2438.24	256.155
60	87086.2	792.86	9389.9	260.25	1181.96	81.41	0.125876	2554.02	253.733
64	91042.6	782.49	8967.04	252.21	1038.61	76.22	0.115825	2350.1	245.469
66	90437.9	821.76	9583.46	268.8	949.78	80.46	0.0991062	2010.86	233.294
68	86306.2	798.99	9648.01	264.29	845.21	78.71	0.0876046	1777.5	220.254
70	85260.1	795.96	9991.76	265.77	623.93	76.07	0.0624445	1267	193.316
74	92997.1	842.17	10559.5	279.38	831.32	81.71	0.0787271	1597.37	204.683
76	91765.6	807.31	9589.22	263.34	666.48	75.15	0.069503	1410.22	203.322
78	95526.4	860.81	10403	283.14	656.24	80.37	0.0630817	1279.93	196.95
80	87528.3	782.26	9226.83	255.63	604.13	72.7	0.0654754	1328.5	202.279
86	94614.9	873.69	10006	285.67	561.9	79.98	0.0561565	1139.41	200.435
98	88605.6	816.42	9524.79	267.82	359.14	72.89	0.0377058	765.051	181.899
112	99989.3	895.76	9515.04	286.92	149.18	73.33	0.0156783	318.113	171.122
114	58748.7	588.55	5958.2	190.96	165.39	51.58	0.0277584	563.218	200.115
